# Supplementary material for: Iron carbide nanoplatelets: colloidal synthesis and characterization
Source: Nanoscale Adv. 2019 Oct 7;1(11):4476–80. doi: 10.1039/c9na00526a (PMC9417806; doi:10.1039/c9na00526a)
Supplement: NA-001-C9NA00526A-s001 [file NA-001-C9NA00526A-s001.txt]

File Name : figures1.tif

Caption : figure s1. mӧssbauer spectroscopy performed at 4.2 k of sample synthesized at 300 <sup>o</sup>c for 1 hour followed 340 <sup>o</sup>c for 2 hours, showing a mixture of iron carbide phases and a small percentage of iron oxides.
